# Supplementary material for: Molecular Dynamic Simulations Suggest That Metabolite-Induced Post-Translational Modifications Alter the Behavior of the Fibrinogen Coiled-Coil Domain
Source: Metabolites. 2021 May 11;11(5):307. doi: 10.3390/metabo11050307 (PMC8150326; doi:10.3390/metabo11050307)
Supplement: Supplementary file 1 [file metabolites-11-00307-s001.zip]

Archive with 2 entries (2 files):
- SI.pdf
- SI.xlsx
