# Supplementary material for: Molecular Dynamic Simulations Suggest That Metabolite-Induced Post-Translational Modifications Alter the Behavior of the Fibrinogen Coiled-Coil Domain
Source: Metabolites. 2021 May 11;11(5):307. doi: 10.3390/metabo11050307 (PMC8150326; doi:10.3390/metabo11050307)
Supplement: Supplementary file 1 [file metabolites-11-00307-s001.zip › SI.xlsx]

## Sheet: List1
work	Weigandt [1]		White [2]			Bychkova [3]			Yurina [4]			Yurina [5]		Yurina [6]			Nakayama-Hamada [7]			Kubota [8]		Zhao [9]		van Beers [10]					Tutturen [11]		Wang [12]		Sharma [13]			Sauls [14]		Sikora [15]			Svensson [16]			Bryk [17]			Lund [18]		Parastatidis [19]
source of fibrinogen	commercially available plasma fibrinogen		plasma from trauma-induced coagulopathy patients			plasma fibrinogen			plasma fibrinogen			plasma fibrinogen		plasma fibrinogen			commercially available plasma fibrinogen			commercially available plasma fibrinogen		plasma fibrinogen of rheumatoid arthritis patients		immunoglobulin-depleted fibrinogen + serum from rheumatoid arthritis patients					synovial fluid from rheumatoid arthritis patient		synovial fluid from patients with rheumatoid arthritis or osteoarthitis (control)		synovial fluid from patients with rheumatoid arthritis + lyofilized plasma fibrinogen			plasminogen-free human fibrinogen		plasma fibrinogen from cystathionine b-syntase deficient patients and lyofilized plasma fibrinogen			highly purified human fibrinogen			plasma from patients with type 2 diabetes mellitus			plasma fibrinogen		blood plasma from smokers
reagent	50 and 150 mm HOCl/g fibrinogen for 1 h at 37° C					2.85 × 10-7 mol O3/mg fibrinogen			50 and 100 mM O3/1M fibrinogen			50 mm OCl-/mg fibrinogen		300mM H2O2			PAD2 and PAD4 for 3 h at 37°C			PAD4 in 50% H218O				human PAD2 and PAD4 and rabbit muscle PAD									human PAD2			30mM L-Hcy-thiolactone at 37°C for 18h		L-Hcy-thiolactone			0.8mM acetylsalicylic acid for 24h and 100mM glucose for 5 days			treatment with 75 mg of acetylsalicylic acid a day for 1 month			1-500 mM MGO (methylglyoxal)		smoking
detection	nanoLC-MS		nanoLC-MS/MS			HPLC-MS/MS			HPLC-MS/MS			HPLC-MS/MS		HPLC-MS/MS			LC-MS/MS			LC-MS/MS		LC-MS/MS		nano-LC-MS/MS					nano-LC-MS/MS		MALDI-TOF-MS		nano-LC-MS/MS			LC-MS/MS		LC-MS/MS			HPLC-MS/MS			hybrid quadrupole-Orbitrap MS			LC-MS/MS		LC-MS/MS
digestion	trypsin		trypsin			trypsin			trypsin			trypsin		plasmin			trypsin, chymotrypsin, Glu-C			trypsin, chymotrypsin, Glu-C		trypsin		trypsin, chymotrypsin, Glu-C, Lys-N					Lys-C		Lys-C, "ProteaseMax"		Lys-C			trypsin		trypsin			trypsin, Glu-C			trypsin, Lys-C			trypsin		trypsin
	oxidation		control	coagulopathy		control	oxidation		50 μM	100 μM		oxidation		control	oxidation		PAD2	PAD4		PAD4		RA		PAD2	PAD4	rabbit PAD	RA		RA		RA		RA	PAD2				in vivo (CBS)	in vitro		acetylation	glycation		acetylation	glycation		glycation		nitration
Aα chain
S3
R16																	*	*		*				*	*									*
R19																	*							*	*								*	*
R23																	*	*		*				*	*								*	*
H24									*	*
W33										*
Y43
R50																									*									*
K52																																				*			*						*
R65																								*	*	*	*		*		*		*	*
K70																																							*
Y76
K81																																							*						*
H84									*	*
M91	*					*	*		*	*		*		*	*
R95																										*	*							*													*
R104																	*	*						*	*	*	*						*	*
R110																	*							*	*	*	*						*														*
R116																										*	*
K129																																				*									*
H132									*	*
K138																																							*
R141																															*		*	*													*
M147							*		*	*
R159																																		*
R162																																		*
R167																																		*													*
R171																																		*
K176																																												*	*
Y178							*			*
K191																																				*					*
R197																										*	*		*					*													*
R199																										*	*		*					*													*
H201									*	*
M207						*	*		*	*		*		*	*
K208									*	*																															*				*
K219												*
K224																																									*
W229							*		*	*
K230																																				*
M235							*		*	*		*
M238							*		*	*		*
R239																	*
M240							*		*	*				*	*
R244																								*	*	*	*																				*
R252																	*	*		*				*	*
M255												*
Y258						*	*		*	*
R268																	*								*	*	*																				*
S272
W276							*		*	*				*	*
N288												*
R289																	*									*	*							*
W302									*	*
P304										*
P309										*
W315									*	*
R334																								*	*	*	*
W341									*	*					*
S345
R348																	*	*						*	*	*	*
R375																	*	*						*	*
R385																	*								*	*	*							*
W391							*		*	*					*
T393
R406																	*	*		*				*	*	*	*						*	*
R407																	*	*		*				*	*	*	*						*	*
K413																																				*									*
K418																																				*
R424																	*	*							*									*
K429																																									*
S432												*
R439																	*	*							*	*	*							*
R440																	*	*							*	*	*							*
K448																																				*									*
H456									*	*
K457																																									*			*
P473							*			*
M476	*		*	*			*		*	*		*		*	*
D477												*
S486
R491																	*	*							*	*	*						*	*													*
H492									*	*
R493																	*	*						*	*	*	*						*	*													*
H494									*	*
P511
P516							*		*	*
M517									*	*		*		*	*
S523
E526												*
R528												*					*	*						*	*	*	*		*				*	*													*
K539																																									*				*
H544									*	*					*
H545									*	*					*
P546									*	*
R554																	*	*		*				*	*	*	*		*				*	*													*
S557
S558
S559
K562																																						*	*		*				*
Y570												*
R572																	*	*		*				*	*	*	*		*				*	*													*
M584						*	*		*	*				*	*
D586										*
S590
H594									*	*
H598									*	*
S599
R602																																		*
Bβ chain
Q1
R14																	*	*		*				*	*	*	*						*	*
H16									*	*
R17																	*							*	*	*	*							*
R23																	*	*		*				*	*	*	*		*				*	*													*
R30																	*	*				*			*	*	*		*		*			*
P31
Y41							*		*	*
R42										*							*							*	*	*	*		*		*		*	*
R44																	*	*							*	*	*		*					*
H67										*
R91																		*																													*
R94																	*								*
R101																								*
R104																								*
M118							*		*	*				*	*
Y119										*
K122																																													*
R128																																		*
K133																																										*			*
Y142										*
K148																																													*
H149									*	*
Y152												*
D154												*
R166																																															*
R169																																															*
R176																																															*
K181																																							*						*
M190	*					*	*		*	*				*	*
Y192									*	*
R194																									*				*					*													*
P196												*
K209																																													*
R216																										*	*							*
K217																																							*					*	*
M224						*	*		*	*
K233																																									*
K234																																												*
R237																						*							*				*	*
M242									*	*					*
N246										*
W249									*	*
R255																								*	*	*	*		*
W266									*	*
K283																																													*
Y285
Y292																																																	*
W293									*	*		*
K298																																				*			*
R304																																	*	*													*
M305	*		*				*		*	*				*	*
P307									*	*
M314			*	*			*		*	*				*	*
W317							*		*	*
K318																																												*
K323																																				*								*	*
H325									*	*
Y338												*
K344																																						*	*					*
Y345
R346																										*	*
M367	*		*			*	*		*	*		*		*	*
M373			*						*	*		*
Y378
R380																								*	*																						*
M385							*		*	*
R391																										*	*
K396																																							*
W402										*
W403										*
R406																										*	*		*				*	*													*
R415																										*	*		*		*		*	*
Y417
W418									*	*
Y422																																																	*
W424									*	*
M426							*		*	*					*
H429										*
W437										*
M438							*		*	*					*
W440										*
W444									*	*
Y445
M447							*		*	*
R448										*
R455																										*	*
γ chain
R5																				*				*	*	*							*	*
R14																								*	*	*							*	*
K62																																													*
Y68							*			*
P70							*
K75												*																														alternative to 85
P76												*
N77												*
M78	*		*				*		*	*		*		*	*
D80										*
K85																																							*			*
M89							*		*	*		*			*
M94							*		*	*		*			*
K95									*	*																													*
H103									*	*
R108																						*									*		*	*
Y109
Y114
K120																																													*
K125																																				*
K140									*	*																										*									*
H146									*	*
K151																																													*
K170																																							*		*
R197																										*								*
K205																																				*
W208							*
K212																																													*
H217									*	*
F226												*
W227							*		*	*				*	*
H234										*
Y244										*
W253									*	*
R256																								*	*
Y262										*
M264									*	*		*			*
W266																																							*
K273																																							*		*
Y274						*	*		*	*
R275																																		*
H340									*	*		*
H343									*	*
Y349
Y354
Y363
W372									*	*
K373																																							*
K385																																						*	*
R391																										*								*
H400									*	*
H401									*	*
K406										*
T416
Y418
S420
Y422
references	[1] Weigandt KM, White N, Chung D, Ellingson E, Wang Y, Fu X et al. Fibrin clot structure and mechanics associated with specific oxidation of methionine residues in fibrinogen. Biophys J 2012;103:2399-407.
	[2] White NJ, Wang Y, Fu X, Cardenas JC, Martin EJ, Brophy DF et al. Post-translational oxidative modification of fibrinogen is associated with coagulopathy after traumatic injury. Free Radical Biology and Medicine 2016;96:181-9.
	[3] Bychkova AV, Vasilyeva AD, Bugrova AE, Indeykina MI, Kononikhin AS, Nikolaev EN et al. Oxidation-induced modification of the fibrinogen polypeptide chains. 2017;474:173-7.
	[4] Yurina L, Vasilyeva A, Indeykina M, Bugrova A, Biryukova M, Kononikhin A et al. Ozone-induced damage of fibrinogen molecules: identification of oxidation sites by high-resolution mass spectrometry. Free Radic Res 2019;53:430-55.
	[5] Yurina LV, Vasilyeva AD, Bugrova AE, Indeykina MI, Kononikhin AS, Nikolaev EN et al. Hypochlorite-induced oxidative modification of fibrinogen. 2019;484:37-41.
	[6] Yurina LV, Vasilyeva AD, Kononenko VL, Bugrova AE, Indeykina MI, Kononikhin AS et al. The Structural–Functional Damage of Fibrinogen Oxidized by Hydrogen Peroxide. 2020;492:130-4.
	[7] Nakayama-Hamada M, Suzuki A, Kubota K, Takazawa T, Ohsaka M, Kawaida R et al. Comparison of enzymatic properties between hPADI2 and hPADI4. Biochem Biophys Res Commun 2005;327:192-200.
	[8] Kubota K, Yoneyama‐Takazawa T, Ichikawa K. Determination of sites citrullinated by peptidylarginine deiminase using 18O stable isotope labeling and mass spectrometry. Rapid Communications in Mass Spectrometry: An International Journal Devoted to the Rapid Dissemination of Up‐to‐the‐Minute Research in Mass Spectrometry 2005;19:683-8.
	[9] Zhao X, Okeke NL, Sharpe O, Batliwalla FM, Lee AT, Ho PP et al. Circulating immune complexes contain citrullinated fibrinogen in rheumatoid arthritis. Arthritis research & therapy 2008;10:1-13.
	[10] van Beers JJ, Raijmakers R, Alexander L, Stammen-Vogelzangs J, Lokate AM, Heck AJ et al. Mapping of citrullinated fibrinogen B-cell epitopes in rheumatoid arthritis by imaging surface plasmon resonance. Arthritis research & therapy 2010;12:1-10.
	[11] Tutturen AE, Fleckenstein B, de Souza GA. Assessing the citrullinome in rheumatoid arthritis synovial fluid with and without enrichment of citrullinated peptides. Journal of proteome research 2014;13:2867-73.
	[12] Wang F, Chen F, Gao W, Wang H, Zhao N, Xu M et al. Identification of citrullinated peptides in the synovial fluid of patients with rheumatoid arthritis using LC-MALDI-TOF/TOF. Clin Rheumatol 2016;35:2185-94.
	[13] Sharma M, Damgaard D, Senolt L, Svensson B, Bay-Jensen A, Nielsen CH et al. Expanding the citrullinome of synovial fibrinogen from rheumatoid arthritis patients. Journal of proteomics 2019;208:103484.
	[14] Sauls DL, Lockhart E, Warren ME, Lenkowski A, Wilhelm SE, Hoffman M. Modification of fibrinogen by homocysteine thiolactone increases resistance to fibrinolysis: a potential mechanism of the thrombotic tendency in hyperhomocysteinemia. Biochemistry (N Y ) 2006;45:2480-7.
	[15] Sikora M, Marczak Ł, Kubalska J, Graban A, Jakubowski H. Identification of N-homocysteinylation sites in plasma proteins. Amino Acids 2014;46:235-44.
	[16] Svensson J, Bergman A, Adamson U, Blombäck M, Wallén H, Jörneskog G. Acetylation and glycation of fibrinogen in vitro occur at specific lysine residues in a concentration dependent manner: a mass spectrometric and isotope labeling study. Biochem Biophys Res Commun 2012;421:335-42.
	[17] Bryk AH, Zettl K, Wiśniewski JR, Undas A. Glycation and acetylation sites on fibrinogen in plasma fibrin clot of patients with type 2 diabetes: Effects of low-dose acetylsalicylic acid. Thromb Res 2021;198:93-8.
	[18] Lund T, Svindland A, Pepaj M, Jensen A, Berg JP, Kilhovd B et al. Fibrin (ogen) may be an important target for methylglyoxal-derived AGE modification in elastic arteries of humans. Diabetes and Vascular Disease Research 2011;8:284-94.
	[19] Parastatidis I, Thomson L, Burke A, Chernysh I, Nagaswami C, Visser J et al. Fibrinogen β-chain tyrosine nitration is a prothrombotic risk factor. J Biol Chem 2008;283:33846-53.
	[20] Medeiros R, Sousa B, Rossi S, Afonso C, Bonino L, Pitt A et al. Identification and relative quantification of 3-nitrotyrosine residues in fibrinogen nitrated in vitro and fibrinogen from ischemic stroke patient plasma using LC-MS/MS. Free Radical Biology and Medicine 2021;165:334-47.
	[21] Blombäck B, Blombäck M, Edman P, Hessel B. Human fibrinopeptides isolation, characterization and structure. Biochimica et Biophysica Acta (BBA)-General Subjects 1966;115:371-96.
	[22] Seydewitz HH, Kaiser C, Rothweiler H, Witt I. The location of a second in vivo phosphorylation site in the Aα-chain of human fibrinogen. Thromb Res 1984;33:487-98.
	[23] Heldin P, Humble E. Phosphorylation of human fibrinogen in vitro with protein kinase C: characterization of the phosphorylated sites. Arch Biochem Biophys 1987;252:49-59.
	[24] Heldin P. Phosphorylation in vitro of human fibrinogen with casein kinase TS and characterization of phosphorylated sites. Arch Biochem Biophys 1987;257:269-75.
	[25] Nagel T, Klaus F, Ibanez IG, Wege H, Lohse A, Meyer B. Fast and facile analysis of glycosylation and phosphorylation of fibrinogen from human plasma—correlation with liver cancer and liver cirrhosis. Analytical and bioanalytical chemistry 2018;410:7965-77.
	[26] Henschen A. Identification of tyrosine sulfate and tyrosine phosphate residues during sequence analysis. Protein Sci 1993;2:152.
	[27] Henschen-Edman AH. Human fibrinogen occurs as over 1 million non-identical molecules. In: Anonymous Methods in protein structure analysis: Springer; 1995, p. 435-443.
	[28] Henschen AH, Theodor I, PRIKLE H. HYDROXYPROLINE-A POSTTRANSLATIONAL MODIFICATION OF PROLINE, IS A CONSTITUENT OF HUMAN FIBRINOGEN. 1991;65:821.
	[29] Ono M, Matsubara J, Honda K, Sakuma T, Hashiguchi T, Nose H et al. Prolyl 4-hydroxylation of α-fibrinogen: a novel protein modification revealed by plasma proteomics. J Biol Chem 2009;284:29041-9.
	[30] Blomback B, EDMAN P, BLOMBACK M. ON STRUCTURE OF HUMAN FIBRINOPEPTIDES. Acta Chem Scand 1963;17:1184.
	[31] Brown WD. DETERMINATION OF LIPID PHOSPHORUS IN ULTRA-MICRO QUANTITIES OF SERUM. Australian Journal of Experimental Biology & Medical Science 1954;32.
	[32] Kleinsmith LJ, Allfrey VG, Mirsky AE. Phosphoprotein metabolism in isolated lymphocyte nuclei. Proc Natl Acad Sci U S A 1966;55:1182.
